# Supplementary material for: The New PI3K/mTOR Inhibitor GNE-477 Inhibits the Malignant Behavior of Human Glioblastoma Cells
Source: Front Pharmacol. 2021 Jul 26;12:659511. doi: 10.3389/fphar.2021.659511 (PMC8350478; doi:10.3389/fphar.2021.659511)
Supplement: Supplementary file 1 [file DataSheet1.zip]

Archive with 31 entries (28 files):
- Original WB data/Fig 5-WB/
- Original WB data/Fig 5-WB/A&C(bad).tif
- Original WB data/Fig 5-WB/A&C(bax).tif
- Original WB data/Fig 5-WB/A&C(bcl2).tif
- Original WB data/Fig 5-WB/A&C(GAPDH).tif
- Original WB data/Fig 5-WB/A-Cyclin D1.tif
- Original WB data/Fig 5-WB/A-MMP2.tif
- Original WB data/Fig 5-WB/C-Cyclin D1.tif
- Original WB data/Fig 5-WB/C-MMP2.tif
- Original WB data/Fig 6&S1-WB/
- Original WB data/Fig 6&S1-WB/Fig6&S1-A(akt).tif
- Original WB data/Fig 6&S1-WB/Fig6&S1-A(gapdh).tif
- Original WB data/Fig 6&S1-WB/Fig6&S1-A(mTOR).tif
- Original WB data/Fig 6&S1-WB/Fig6&S1-A(p-akt).tif
- Original WB data/Fig 6&S1-WB/Fig6&S1-A(p-mtor).tif
- Original WB data/Fig 6&S1-WB/Fig6&S1-G(akt).tif
- Original WB data/Fig 6&S1-WB/Fig6&S1-G(mtor).tif
- Original WB data/Fig 6&S1-WB/Fig6&S1-G(p-mtor).tif
- Original WB data/Fig 6&S1-WB/Fig6-G(gapdh).tif
- Original WB data/Fig 6&S1-WB/Fig6-G(p-akt).tif
- Original WB data/Fig 6&S1-WB/FigS1-G(gapdh).tif
- Original WB data/Fig 6&S1-WB/FigS1-G(p-akt).tif
- Original WB data/Fig 7-WB/
- Original WB data/Fig 7-WB/AKT.tif
- Original WB data/Fig 7-WB/bax.tif
- Original WB data/Fig 7-WB/bcl2.tif
- Original WB data/Fig 7-WB/Cyclin D1.tif
- Original WB data/Fig 7-WB/gapdh.tif
- Original WB data/Fig 7-WB/mTOR.tif
- Original WB data/Fig 7-WB/p-AKT.tif
- Original WB data/Fig 7-WB/p-mtor.tif
